# Supplementary material for: Retron reverse transcriptase termination and phage defense are dependent on host RNase H1
Source: Nucleic Acids Res. 2022 Mar 16;50(6):3490–504. doi: 10.1093/nar/gkac177 (PMC8989520; doi:10.1093/nar/gkac177)
Supplement: gkac177_Supplemental_Files [file gkac177_supplemental_files.zip]

Archive with 3 entries (3 files):
- Retron_RNaseH_Supplement_2022_02_21.pdf
- Supplemental_Tables.xlsx
- Supplemental_Table_Captions.docx
