# Supplementary material for: Retron reverse transcriptase termination and phage defense are dependent on host RNase H1
Source: Nucleic Acids Res. 2022 Mar 16;50(6):3490–504. doi: 10.1093/nar/gkac177 (PMC8989520; doi:10.1093/nar/gkac177)
Supplement: gkac177_Supplemental_Files [file gkac177_supplemental_files.zip › Supplemental_Tables.xlsx]

## Sheet: Supplemental Table 1, Stats
	Figure 1
	Panel	Biological Replicates	Comparison	Test	P value	P value summary
	C	3-4	Length: Endogenous vs Knockout RNase H1	Mann Whitney	<0.0001	****
	D	2	Length: Endogenous vs Knockout RNase H1	Mann Whitney	<0.0001	****
	F	3	Length: Endogenous vs Knockout RNase H1	Mann Whitney	<0.0001	****
	G	3	Length: Endogenous vs Knockout RNase H1	Mann Whitney	<0.0001	****
	H	3-4	Length: Endogenous vs Knockout RNase H1	Mann Whitney	<0.0001	****
	Figure 5
	Panel	Biological Replicates	Comparison	Test	P value	P value summary
	B	3	Accessory Only vs Full Operon	unpaired t test	0.2451	ns
	C	7	Accessory Only vs Full Operon	unpaired t test	0.6509	ns
	D	7/8	Accessory Only vs Full Operon	unpaired t test	<0.0001	****
	E	6	Accessory Only vs Full Operon	unpaired t test	<0.0001	****
	F	6/7	Toxin Neutralization by Genotype	unpaired t test	0.0013	**
	G	6/9	Accessory Only vs Full Operon	unpaired t test	<0.0001	****
	H	6	Accessory Only vs Full Operon	unpaired t test	0.002	**
	I	6/9	Toxin Neutralization by Genotype	unpaired t test	0.0164	*
	J	7/8	Accessory Only vs Full Operon	unpaired t test	<0.0001	****
	K	4/6	Accessory Only vs Full Operon	unpaired t test	<0.0001	****
	L	7/8	Toxin Neutralization by Genotype	unpaired t test	0.0149	*
	Figure 6
	Panel	Biological Replicates	Comparison	Test	P value	P value summary
	D	4	ncRNA/RT Alone vs Full Operon (WT Rnase H1)	unpaired t test	0.4202	ns
		4	ncRNA/RT Alone vs Full Operon (ΔRnase H1)	unpaired t test	0.588	ns
	E	4	Phage Sensitivity, WT vs WT vs Δ Rnase H1	unpaired t test	0.3049	ns
	G	3	ncRNA/RT Alone vs Full Operon (WT Rnase H1)	unpaired t test	0.0004	***
		4	ncRNA/RT Alone vs Full Operon (ΔRnase H1)	unpaired t test	0.0002	***
	H	3/4	Phage Sensitivity, WT vs WT vs Δ Rnase H1	unpaired t test	0.0354	*
	J	3	ncRNA/RT Alone vs Full Operon (WT Rnase H1)	unpaired t test	0.1492	ns
		3	ncRNA/RT Alone vs Full Operon (ΔRnase H1)	unpaired t test	0.345	ns
	K	3	Phage Sensitivity, WT vs WT vs Δ Rnase H1	unpaired t test	0.4258	ns
	M	3	ncRNA/RT Alone vs Full Operon (WT Rnase H1)	unpaired t test	0.0188	*
		3	ncRNA/RT Alone vs Full Operon (ΔRnase H1)	unpaired t test	0.0001	***
	N	3	Phage Sensitivity, WT vs WT vs Δ Rnase H1	unpaired t test	0.0373	*
	P	4	ncRNA/RT Alone vs Full Operon (WT Rnase H1)	unpaired t test	0.0819	ns
		3	ncRNA/RT Alone vs Full Operon (ΔRnase H1)	unpaired t test	0.967	ns
	Q	3/4	Phage Sensitivity, WT vs WT vs Δ Rnase H1	unpaired t test	0.0396	*
	S	3	ncRNA/RT Alone vs Full Operon (WT Rnase H1)	unpaired t test	0.2155	ns
		4	ncRNA/RT Alone vs Full Operon (ΔRnase H1)	unpaired t test	0.2983	ns
	T	3/4	Phage Sensitivity, WT vs WT vs Δ Rnase H1	unpaired t test	0.1259	ns

## Sheet: Supplemental Table 2, Plasmids
	Name	For Expression in	Genes	Promoter	Inducer (working concentration)	Used in (panels)	Reference
	pCP.15	Bacteria	His-Tsf-TEV-Eco1RT	L-rhamnose	L-arabinose (0.2% w/w) + L-rhamnose (0.02% w/w)	Fig 3B, 3D, 3E, 3F	this work
	pCP.1	Bacteria	Eco1 RT - FLAG	T7/lac	L-arabinose (0.2% w/w) + IPTG (1mM)	Fig S5	this work
	pSLS.487	Bacteria	retron-Eco1 operon	T7/lac	L-arabinose (0.2% w/w) + IPTG (1mM)	Fig 1B, 1C, 2A, 4F, 5B, 6C-H	this work
	pCF.6	Bacteria	retron-Eco2 operon	T7/lac	L-arabinose (0.2% w/w) + IPTG (1mM)	Fig 1B, 1D, 2B	this work
	pSLS.490	Bacteria	retron-Eco4 operon	T7/lac	L-arabinose (0.2% w/w) + IPTG (1mM)	Fig 1B, 1E, 2C, 5D	this work
	pSLS.493	Bacteria	retron-Eco6 operon	T7/lac	L-arabinose (0.2% w/w) + IPTG (1mM)	Fig 1B, 1F, 2D, 5C	this work
	pSLS.473	Bacteria	retron-Eco9 operon	T7/lac	L-arabinose (0.2% w/w) + IPTG (1mM)	Fig 1B, 1G, 2E, 5D, 6O-T	this work
	pSLS.488	Bacteria	retron-Sen2 operon	T7/lac	L-arabinose (0.2% w/w) + IPTG (1mM)	Fig 1B, 1H, 2F, 5E	this work
	pSLS.479	Bacteria	Accessory of Eco1	T7/lac	L-arabinose (0.2% w/w) + IPTG (1mM)	Fig 5B	this work
	pSLS.489	Bacteria	Accessory of Eco4	T7/lac	L-arabinose (0.2% w/w) + IPTG (1mM)	Fig 5D	this work
	pCF.38	Bacteria	Accessory of Eco6	T7/lac	L-arabinose (0.2% w/w) + IPTG (1mM)	Fig 5C	this work
	pSLS.472	Bacteria	Accessory of Eco9	T7/lac	L-arabinose (0.2% w/w) + IPTG (1mM)	Fig 5E	this work
	pSLS.471	Bacteria	Accessory of Sen2	T7/lac	L-arabinose (0.2% w/w) + IPTG (1mM)	Fig 5E	this work
	pCF.7	Bacteria	Eco1 ncRNA/RT	T7/lac	L-arabinose (0.2% w/w) + IPTG (1mM)	Fig 5C-H	this work
	pCF.9	Bacteria	Eco4 ncRNA/RT	T7/lac	L-arabinose (0.2% w/w) + IPTG (1mM)	Fig 5I - N	this work
	pCF.11	Bacteria	Eco9 ncRNA/RT	T7/lac	L-arabinose (0.2% w/w) + IPTG (1mM)	Fig 5O - T	this work
	pCP.36	Bacteria	Rnase H	low constiutive promoter - J23115	none	Fig S4A	this work
	pCP.40	Bacteria	Rnase H D10N Mutation	low constiutive promoter - J23115	none	Fig S4A	this work
	pSLS.330	Bacteria	Trans1 - Eco1RT	T7/lac	L-arabinose (0.2% w/w) + IPTG (1mM)	Fig 4F-G	this work
	pSLS.337	Bacteria	Trans2 - Eco1RT	T7/lac	L-arabinose (0.2% w/w) + IPTG (1mM)	Fig 4G	this work
	pSLS.338	Bacteria	Trans3 - Eco1RT	T7/lac	L-arabinose (0.2% w/w) + IPTG (1mM)	Fig 4G	this work
	pSLS.339	Bacteria	Trans4 - Eco1RT	T7/lac	L-arabinose (0.2% w/w) + IPTG (1mM)	Fig 4G	this work
	pSLS.340	Bacteria	Trans5-Eco1RT	T7/lac	L-arabinose (0.2% w/w) + IPTG (1mM)	Fig 4G	this work
	pSLS.341	Bacteria	Trans6 - Eco1RT	T7/lac	L-arabinose (0.2% w/w) + IPTG (1mM)	Fig 4G	this work
	pCP.32	Bacteria	His-Tsf-TEV-His-Dbr1	L-rhamnose	L-arabinose (0.2% w/w) + L-rhamnose (0.02% w/w)	Fig 1C-H, Fig 2A - F, Fig 3D	this work
	pKD46	Bacteria	lambda Red genes	ParaB	L-arabinose (0.2% w/w)	-	Datsenko & Wanner (2000)
	pKD3	Bacteria	FRT-cat-FRT (gene disruption)	cat	-	-	Datsenko & Wanner (2000)

## Sheet: Supplemental Table 3, Strains
	Name	Species	Parental Line	Genotype	Method
	bSLS.110	E. coli	BL21-AI	Eco1 KO	lambda Red recombinase mediated insertion of chloramphenicol resistance, marker excision by FLP
	bSLS.141	E. coli	BL21-AI	Eco1 KO + Rnase H KO	lambda Red recombinase mediated insertion of chloramphenicol resistance, marker excision by FLP

## Sheet: Supplemental Table 4, Primers
	Name	Sequence	Purpose
	Eco1 ncRNA primer 1	TTCTAATACGACTCACTATAGGGCATTTAACTATGATAAGA	In vitro transcription of Eco1 ncRNA
	Eco1 ncRNA primer 2	ACCTCTCGCTAAGGGTGCGCATACGGAATCTTATCATAGTTAAATGCCCTATAGTGA
	Eco1 ncRNA primer 3	CACCCTTAGCGAGAGGTTTATCATTAAGGTCAACCTCTGGATGTTGTTTCGGCATCCTGC
	Eco1 ncRNA primer 4	CCGTTCCAACAAGGAAAACAGACAGTAACTCAGATTCAATGCAGGATGCCGAAACAACAT
	Eco1 ncRNA primer 5	TGTTTTCCTTGTTGGAACGGAGAGCATCGCCTGATGCTCTCCGAGCCA
	Eco1 ncRNA primer 6	TTGCGCACCCTTACGTCAGAAAAAACGGGTTTCCTGGTTGGCTCGGAGAGCATCAGGC
	ssExt_pT9_anchor	GGAGTTCAGACGTGTGCTCTTCCGATCTTTTTTTTTTV	complementary strand synthesis of A-tailed RT-DNA
	msd_adapt_top	ACACTCTTTCCCTACACGACGCTCTTCCGATCTT	adapter ligation to RT-DNA
	msd_adapt_bottom	5Phos/AGATCGGAAGAGCGTCGTGTAGGGAAAGAGTGT/3AmMO/
	Terminal bias oligo set 1	AGAACTCAGATTTTAACAGCAGAGGACGCATGCTCTACCTTCATGATCCACTGACGTCCCTGAGGCTGCAATACATGCAACGAGA
		AGAACTCAGATTTTAACAGCAGAGGACGCATGCTCTACCTTCATGATCCACTGACGTCCCTGAGGCTGCAATACATGCAACGAGC
		AGAACTCAGATTTTAACAGCAGAGGACGCATGCTCTACCTTCATGATCCACTGACGTCCCTGAGGCTGCAATACATGCAACGAGG
		AGAACTCAGATTTTAACAGCAGAGGACGCATGCTCTACCTTCATGATCCACTGACGTCCCTGAGGCTGCAATACATGCAACGAGT
	Terminal bias oligo set 2	CGTAGATCAGCCAGGTGCAAACCAACAATTCTAGGTTACTAGAAGTCTTGCGACGTTCTAAGAGTTGGACGAAATGTTTCGCGAA
		CGTAGATCAGCCAGGTGCAAACCAACAATTCTAGGTTACTAGAAGTCTTGCGACGTTCTAAGAGTTGGACGAAATGTTTCGCGAC
		CGTAGATCAGCCAGGTGCAAACCAACAATTCTAGGTTACTAGAAGTCTTGCGACGTTCTAAGAGTTGGACGAAATGTTTCGCGAG
		CGTAGATCAGCCAGGTGCAAACCAACAATTCTAGGTTACTAGAAGTCTTGCGACGTTCTAAGAGTTGGACGAAATGTTTCGCGAT
	Terminal bias oligo set 3	CTCCTTGCGGGTAGATCGCCGACCGCAGAACTTACGAGCCAGTGGAACCA
		CTCCTTGCGGGTAGATCGCCGACCGCAGAACTTACGAGCCAGTGGAACCC
		CTCCTTGCGGGTAGATCGCCGACCGCAGAACTTACGAGCCAGTGGAACCG
		CTCCTTGCGGGTAGATCGCCGACCGCAGAACTTACGAGCCAGTGGAACCT

## Sheet: Supplemental Table 5, Retrons
	Current Name	Historical Name	Original Description	Predicted Accessory Domains (Millman et al. 2020)	RT Clade (Mestre et al. 2020)	Retron Subfamily (Mestre et al. 2020)
	Retron-Eco1	Ec86	Lim & Mass 1989	Ribosyltransferase	9	II-A3
	Retron-Eco2	Ec67	Lampson et al. 1989	RT/Predicted OLD family endonuclease (TOPRIM) fusion	8	I-C1
	Retron-Eco4	Ec83	Lim 1992	ATPase+HNH endonuclease	1	I-A
	Retron-Eco6	Ec48	Mao et al. 1996	2TM	3	IV
	Retron-Eco9	n/a	Bobonis et al. 2020
	Retron-Sen2	St85	Ahmed & Shimamoto 2003	Ribosyltransferase	1	II-A1
